# Supplementary material for: Heterologous expression and characterization of a new lipase from Pseudomonas fluorescens Pf0–1 and used for biodiesel production
Source: Sci Rep. 2017 Nov 16;7:15711. doi: 10.1038/s41598-017-16036-7 (PMC5691200; doi:10.1038/s41598-017-16036-7)
Supplement: Supplementary file 2 — Dateset 2 [file 41598_2017_16036_MOESM2_ESM.xlsx]

## Sheet: Sheet2
Heterologous expression and characterization of a new lipase from Pseudomonas fluorescens Pf0-1 and used for biodiesel production
Wu Liu, Menggang Li, Yunjun Yan*
FIG 6A				FIG 6B				FIG 6C				FIG 6D
pH	relative activity(%)			temperature(℃）	relative activity(%)			PNP esters	relative activity(%)			Time（h)	Relative activity(%)
	AVERAGE	STDEV.P			AVERAGE	STDEV.P			AVERAGE	STDEV.P			AVERAGE	STDEV.P	AVERAGE	STDEV.P	AVERAGE	STDEV.P
6	40.13	2.31		40	55.57	3.39		C2	50.56	1.01		0	99.89	1.62	100.63	1.85	100.3	1.77
7	54.51	2.38		45	61.9	2.56		C4	65.79	2.5		1	99.2	1.02	95.01	2.36	98.72	2.31
7.5	75.6	2.19		50	72.63	0.34		C8	100.16	2.32		2	99.74	3.24	90.72	3.72	96.36	3.25
8	100.43	2.33		55	77.67	2.19		C10	71.27	1.38		3	99.42	2.64	85.24	3.15	92.14	2.05
8.5	87.55	3.02		60	84.94	1.71		C12	63.89	1.5		4	98.71	1.11	80.33	4.16	90.05	2.47
9	86.35	1.79		65	89.61	1.04		C14	42.07	2.17		5	98.52	3.74	79.53	2.16	88.24	3.22
9.5	40.56	3.27		70	100.23	0.61		C16	24.92	1.57		6	98.88	3.92	77.62	3.02	84.72	3.16
10	14.97	3.68		75	98.69	0.37						7	97.92	3.67	72.36	2.05	82.14	1.89
				80	99.14	1.34						8	98.23	3.87	69.81	1.98	80.03	2.45
				85	98.15	2.12						9	98.57	3.22	65.77	3.26	78.2	2.62
				90	97.81	2.79						10	98.43	2.78	59.71	2.74	71.24	1.79
				95	86.68	2.53						11	98.24	3.66	58.2	2.45	69.26	3.36
				100	86.26	2.23						12	98.04	3.04	56.31	2.76	66.07	3.58
FIG 7A				FIG 7B				FIG 7C
Metal ions and EDTA	Relative activity(%)			Surfactants	Relative activity(%)			Organic solvents	Relative activity(%)
	AVERAGE	STDEV.P			AVERAGE	STDEV.P			AVERAGE	STDEV.P
1	99.704	4.24		1	100.42	7.53		1	100.34	5.77
2	96.3	4.68		2	88.13	5.89		2	112.25	3.18
3	94.05	6.35		3	62.7	5.52		3	118.11	6.65
4	130.24	5.34		4	108.41	7.47		4	130.16	6.34
5	124.02	8.77		5	111.28	6.03		5	119.42	4.02
6	80.57	5.89		6	131.25	6.35		6	130.34	8.84
7	94.83	7.21		7	129.02	9.05		7	78	7.14
8	125.64	4.83		8	117.42	9.23		8	134.37	7.34
9	79.42	4.48
10	65.46	5.12
11	88.07	8.85
12	75.16	4.71
FIG 8A						FIG 8B
Reaction time(h)	Biodiesel yield(%)					Repeated cycles	Biodiesel yield(%)
	AVERAGE	STDEV.P	AVERAGE	STDEV.P			AVERAGE	STDEV.P	AVERAGE	STDEV.P
6	37.67	2.21	35.63	2.21		1	85.56	2.25	70.4	2.33
12	43.43	1.29	50.63	1.17		2	84.03	2.15	69.47	2.31
18	57.37	3.26	70.466	3.15		3	83.43	3.21	68.53	3.15
24	68.5	2.22	80.5	2.3		4	84.63	1.15	69	1.8
30	70.53	2.26	83.67	1.15		5	83.8	1.1	67.47	1.31
36	71.47	3.33	85.37	2.15		6	81.57	0.25	65.47	2.21
42	71.57	3.34	85.51	3.26		7	82.6	2.2	64.58	1.25
						8	80.5	3.2	64.8	3.2
						9	79.43	2.4	63.53	2.25
						10	78.47	1.35	60.33	3.35
